# Supplementary material for: Structure Characterization, In Vitro Antioxidant and Anti-Tumor Activity of Sulfated Polysaccharide from Siraitia grosvenorii
Source: Foods. 2023 May 25;12(11):2133. doi: 10.3390/foods12112133 (PMC10252265; doi:10.3390/foods12112133)
Supplement: Supplementary file 1 [file foods-12-02133-s001.zip]

Archive with 1 entries (1 files):
- foods-2376365-supplementary.pdf
